# Supplementary material for: Antimicrobial Peptide Sublancin Skin Sensitization and Irritation Assessment in Guinea Pigs and Rabbits
Source: Toxics. 2026 Jan 12;14(1):69. doi: 10.3390/toxics14010069 (PMC12846217; doi:10.3390/toxics14010069)
Supplement: Supplementary file 1 [file toxics-14-00069-s001.zip]

Archive with 1 entries (1 files):
- toxics-4058128-Supplementary.pdf
